# Supplementary material for: Designing Ecological Auditory Feedback on Lower Limb Kinematics for Hemiparetic Gait Training
Source: Sensors (Basel). 2023 Apr 13;23(8):3964. doi: 10.3390/s23083964 (PMC10145885; doi:10.3390/s23083964)
Supplement: Supplementary file 1 [file sensors-23-03964-s001.zip]

Archive with 11 entries (11 files):
- for tables--Mapping Presets.txt
- for videos--Reconstructed Kinematics.txt
- P2 Baseline Vs Plain V2.m4v
- P2 Baseline Vs Splash V2.m4v
- P3 Baseline Vs Plain V2.m4v
- P4 Baseline Vs Plain V2.m4v
- P9 Baseline Vs Plain V2.m4v
- SawScale_Music.csv
- WaterMusic_INT.csv
- Water_TS.csv
- Water_v5_FULL.csv
