# Supplementary material for: Designing Ecological Auditory Feedback on Lower Limb Kinematics for Hemiparetic Gait Training
Source: Sensors (Basel). 2023 Apr 13;23(8):3964. doi: 10.3390/s23083964 (PMC10145885; doi:10.3390/s23083964)
Supplement: Supplementary file 1 [file sensors-23-03964-s001.zip › for tables--Mapping Presets.txt]

These are the algorithm preset files generated by our software. The algorithms described in the manuscript are identically reproducible from the information present in these files, although they may not match the descriptions 100%. This is due to the internal modification of these values by the software.
