# Supplementary material for: Designing Ecological Auditory Feedback on Lower Limb Kinematics for Hemiparetic Gait Training
Source: Sensors (Basel). 2023 Apr 13;23(8):3964. doi: 10.3390/s23083964 (PMC10145885; doi:10.3390/s23083964)
Supplement: Supplementary file 1 [file sensors-23-03964-s001.zip › for videos--Reconstructed Kinematics.txt]

These stick figures represent the sagittal plane, where the top box (faded out) represents the head, the middle yellow box (fixed) represents the hip, and the lower two represent the knee and foot on each side. The segments joining them represent the thigh and shank.

The segment orientations were estimated using the Madgwick gradient descent algorithm in real-time with a learning rate beta of 0.1. The kinematics were reconstructed at 100 Hz in the software. The segment lengths (and thereby knee and foot locations) were estimated using anthropomorphic data.

The absolute segment orientations are prone to error due to imperfections of the IMU technology and the sensor fusion algorithm, but their temporal evolution (and difference between feedback conditions) is of greater relevance in the current context.
