# Supplementary material for: Designing Ecological Auditory Feedback on Lower Limb Kinematics for Hemiparetic Gait Training
Source: Sensors (Basel). 2023 Apr 13;23(8):3964. doi: 10.3390/s23083964 (PMC10145885; doi:10.3390/s23083964)
Supplement: Supplementary file 1 [file sensors-23-03964-s001.zip › SawScale_Music.csv]

									T_Djemb	T_Piano	T_Flute	T_Bell	T_Kick	F_Voice	F_Piano	F_Flute	F_Saw	D_Djemb	D_Voice	D_Piano	D_Flute	D_Saw	Vowel	Saw Res	F_Warp	Sin1 F	F_Violin	D_Violin	OSC_Ctrl_1	OSC_Ctrl_2	OSC_Ctrl_3	OSC_Ctrl_4	OSC_Ctrl_5	OSC_Ctrl_6
Source_Num	MP_Name	Visibility	MP_NormBound_L	MP_NormBound_U	Name_MP_Mult	MultPolarity	PreFc_HPF	PreFc_LPF	Invisible	Invisible	Invisible	Invisible	Invisible	Invisible	Invisible	Invisible	Visible	Invisible	Invisible	Invisible	Invisible	Visible	Invisible	Visible	Invisible	Invisible	Invisible	Invisible	Invisible	Invisible	Invisible	Invisible	Invisible	Invisible
Source 1	Shank_AngVel_AP_L	Yes	0.586667	1	Source 0	1	0.01	19	0	0	0	0	0	0	0	0	0	0	0	0	0	1	0	1	0	0	0	0	0	0	0	0	0	0
Source 2	Shank_AngVel_AP_R	Yes	0.586667	1	Source 0	1	0.01	19	0	0	0	0	0	0	0	0	0	0	0	0	0	1	0	1	0	0	0	0	0	0	0	0	0	0
Source 3	Thigh_AngVel_AP_L	Yes	0.533333	0.733333	Source 0	1	0.01	19	0	0	0	0	0	0	0	0	0	0	0	0	0	0.62	0	0	0	0	0	0	0	0	0	0	0	0
Source 4	Thigh_AngVel_AP_R	Yes	0.533333	0.733333	Source 0	1	0.01	19	0	0	0	0	0	0	0	0	0	0	0	0	0	0.62	0	0	0	0	0	0	0	0	0	0	0	0
Source 5	Step Modulus	Yes	0	1	Source 0	1	0.01	19	0	0	0	0	0	0	0	0	1	0	0	0	0	0	0	0	0	0	0	0	0	0	0	0	0	0
Source 6	Shank_AngVel_AP_L	No	0	1	Source 0	1	0.01	19	0	0	0	0	0	0	0	0	0	0	0	0	0	0	0	0	0	0	0	0	0	0	0	0	0	0
Source 7	Shank_AngVel_AP_R	No	0	1	Source 0	1	0.01	19	0	0	0	0	0	0	0	0	0	0	0	0	0	0	0	0	0	0	0	0	0	0	0	0	0	0
Source 8	UNASSIGNED	No	0	1	Source 0	1	0.01	19	0	0	0	0	0	0	0	0	0	0	0	0	0	0	0	0	0	0	0	0	0	0	0	0	0	0
Source 9	UNASSIGNED	No	0	1	Source 0	1	0.01	19	0	0	0	0	0	0	0	0	0	0	0	0	0	0	0	0	0	0	0	0	0	0	0	0	0	0
Source 10	UNASSIGNED	No	0	1	Source 0	1	0.01	19	0	0	0	0	0	0	0	0	0	0	0	0	0	0	0	0	0	0	0	0	0	0	0	0	0	0
AP_Smooth_Fc									19	19	19	19	19	19	6.34842	4.85309	4.74747	19	19	6.34842	19	19	19	19	19	19	19	19	19	19	19	19	19	19
AP_LowCut_Fc									0.01	0.01	0.01	0.01	0.01	0.01	0.01	0.01	0.01	0.01	0.01	0.01	0.01	0.01	0.01	0.01	0.01	0.01	0.01	0.01	0.01	0.01	0.01	0.01	0.01	0.01
AP_Polarity									1	1	1	1	1	1	1	1	1	1	1	1	1	1	1	1	1	1	1	1	1	1	1	1	1	1
AP_MapFunc									Exp	Exp	Exp	Exp	Exp	Exp	Exp	Exp	Exp	Exp	Exp	Exp	Exp	Exp	Exp	Exp	Exp	Exp	Exp	Exp	Exp	Exp	Exp	Exp	Exp	Exp
AP_ShapeAdjust									0.091	0.091	0.109992	0.091	0.091	0.091	0.091	0.091	0.091	0.091	0.091	0.335958	0.0559884	0.091	0.091	0.0633452	0.091	0.091	0.091	0.091	0.091	0.091	0.091	0.091	0.091	0.091
AP_MapGain									4	4	4	4	4	4	4	4	4	4	4	5.38776	3.47475	4	4	4	4	4	4	4	4	4	4	4	4	4
AP_QuantLevels									0	0	0	0	0	0	0	0	0	0	0	0	0	0	0	0	0	0	0	0	0	0	0	0	0	0
AP_NormBound_L									0	0	0	0	0	0	0	0	0.478261	0	0	0	0.567961	0	0	0	0	0	0	0	0	0	0	0	0	0
AP_NormBound_U									1	1	1	1	1	1	1	1	0.927536	1	1	0.355932	1	0.684466	1	0.524272	1	1	1	1	1	1	1	1	1	1
TrackNum																													0	0	0	0	0	0
FXNum																													0	0	0	0	0	0
ParamNum																													0	0	0	0	0	0
