# Supplementary material for: Designing Ecological Auditory Feedback on Lower Limb Kinematics for Hemiparetic Gait Training
Source: Sensors (Basel). 2023 Apr 13;23(8):3964. doi: 10.3390/s23083964 (PMC10145885; doi:10.3390/s23083964)
Supplement: Supplementary file 1 [file sensors-23-03964-s001.zip › Water_TS.csv]

									T_Djemb	T_Piano	T_Flute	T_Bell	T_Kick	F_Voice	F_Piano	F_Flute	F_Saw	D_Djemb	D_Voice	D_Piano	D_Flute	D_Saw	Vowel	Saw Res	F_Warp	Sin1 F	F_Violin	D_Violin	OSC_Ctrl_1	OSC_Ctrl_2	OSC_Ctrl_3	OSC_Ctrl_4	OSC_Ctrl_5	OSC_Ctrl_6
Source_Num	MP_Name	Visibility	MP_NormBound_L	MP_NormBound_U	Name_MP_Mult	MultPolarity	PreFc_HPF	PreFc_LPF	Invisible	Invisible	Invisible	Invisible	Invisible	Invisible	Invisible	Invisible	Invisible	Invisible	Invisible	Invisible	Invisible	Invisible	Invisible	Invisible	Invisible	Invisible	Invisible	Invisible	Visible	Visible	Visible	Visible	Invisible	Invisible
Source 1	Thigh_AngVel_AP_L	Yes	0.493827	0.654321	Source 0	1	0.01	19	0	0	0	0	0	0	0	0	0	0	0	0	0	0	0	0	0	0	0	0.65	1	0	0	0	0	0
Source 2	Thigh_AngVel_AP_R	Yes	0.493827	0.654321	Source 0	1	0.01	19	0	0	0	0	0	0	0	0	0	0	0	0	0	0	0	0	0	0	0	0.65	1	0	0	0	0	0
Source 3	Shank_AngVel_AP_L	Yes	0.517647	1	Source 0	1	0.01	19	0	0	0	0	0	0	0	0	0	0	0	0	0	0	0	0	0	0	0	0	0	1	0	0	0	0
Source 4	Shank_AngVel_AP_R	Yes	0.517647	1	Source 0	1	0.01	19	0	0	0	0	0	0	0	0	0	0	0	0	0	0	0	0	0	0	0	0	0	1	0	0	0	0
Source 5	Shank_AngVel_AP_L	Yes	0.517647	1	Source 0	1	0.01	19	0	0	0	0	0	0	0	0	0	0	0	0	0	0	0	0	0	0	0	0	0	0	1	0	0	0
Source 6	Shank_AngVel_AP_R	Yes	0.517647	1	Source 0	1	0.01	19	0	0	0	0	0	0	0	0	0	0	0	0	0	0	0	0	0	0	0	0	0	0	1	0	0	0
Source 7	Knee_AngVel_AP_L	Yes	0.530864	1	Source 0	1	0.01	19	0	0	0	0	0	0	0	0	0	0	0	0	0	0	0	0	0	0	0	0	0	0	0	1	0	0
Source 8	Knee_AngVel_AP_R	Yes	0.530864	1	Source 0	1	0.01	19	0	0	0	0	0	0	0	0	0	0	0	0	0	0	0	0	0	0	0	0	0	0	0	1	0	0
Source 9	UNASSIGNED	No	0	1	Source 0	1	0.01	19	0	0	0	0	0	0	0	0	0	0	0	0	0	0	0	0	0	0	0	0	0	0	0	0	0	0
Source 10	UNASSIGNED	No	0	1	Source 0	1	0.01	19	0	0	0	0	0	0	0	0	0	0	0	0	0	0	0	0	0	0	0	0	0	0	0	0	0	0
AP_Smooth_Fc									19	19	19	19	19	19	19	19	19	19	19	19	19	19	19	19	19	19	19	19	19	19	1.62378	1.62378	19	19
AP_LowCut_Fc									0.01	0.01	0.01	0.01	0.01	0.01	0.01	0.01	0.01	0.01	0.01	0.01	0.01	0.01	0.01	0.01	0.01	0.01	0.01	0.01	0.01	0.01	0.01	0.01	0.01	0.01
AP_Polarity									1	1	1	1	1	1	1	1	1	1	1	1	1	1	1	1	1	1	1	1	1	1	1	1	1	1
AP_MapFunc									Exp	Exp	Exp	Exp	Exp	Exp	Exp	Exp	Exp	Exp	Exp	Exp	Exp	Exp	Exp	Exp	Exp	Exp	Exp	Exp	Exp	Exp	Exp	Exp	Exp	Exp
AP_ShapeAdjust									0.091	0.091	0.091	0.091	0.091	0.091	0.091	0.091	0.091	0.091	0.091	0.091	0.091	0.091	0.091	0.091	0.091	0.091	0.091	0.091	0.186155	0.418737	0.22965	0.519287	0.091	0.091
AP_MapGain									4	4	4	4	4	4	4	4	4	4	4	4	4	4	4	4	4	4	4	4	6.09524	5.83784	8.38095	8.43243	4	4
AP_QuantLevels									0	0	0	0	0	0	0	0	0	0	0	0	0	0	0	0	0	0	0	0	0	0	0	0	0	0
AP_NormBound_L									0	0	0	0	0	0	0	0	0	0	0	0	0	0	0	0	0	0	0	0	0	0	0	0	0	0
AP_NormBound_U									1	1	1	1	1	1	1	1	1	1	1	1	1	1	1	1	1	1	1	1	1	1	1	1	1	1
TrackNum																													2	3	4	5	0	0
FXNum																													1	1	1	1	0	0
ParamNum																													11	11	11	11	0	0
