# Supplementary material for: Designing Ecological Auditory Feedback on Lower Limb Kinematics for Hemiparetic Gait Training
Source: Sensors (Basel). 2023 Apr 13;23(8):3964. doi: 10.3390/s23083964 (PMC10145885; doi:10.3390/s23083964)
Supplement: Supplementary file 1 [file sensors-23-03964-s001.zip › Water_v5_FULL.csv]

									T_Djemb	T_Piano	T_Flute	T_Bell	T_Kick	F_Voice	F_Piano	F_Flute	F_Saw	D_Djemb	D_Voice	D_Piano	D_Flute	D_Saw	Vowel	Saw Res	F_Warp	Sin1 F	F_Violin	D_Violin	OSC_Ctrl_1	OSC_Ctrl_2	OSC_Ctrl_3	OSC_Ctrl_4	OSC_Ctrl_5	OSC_Ctrl_6
Source_Num	MP_Name	Visibility	MP_NormBound_L	MP_NormBound_U	Name_MP_Mult	MultPolarity	PreFc_HPF	PreFc_LPF	Invisible	Invisible	Invisible	Invisible	Invisible	Invisible	Invisible	Invisible	Invisible	Invisible	Invisible	Invisible	Invisible	Invisible	Invisible	Invisible	Invisible	Invisible	Invisible	Invisible	Visible	Visible	Visible	Visible	Visible	Visible
Source 1	Thigh_AngVel_AP_L	Yes	0.300752	0.87218	Source 0	1	0.01	19	0.00	0.00	0.00	0.00	0.00	0.00	0.00	0.00	0.00	0.00	0.00	0.00	0.00	0.00	0.00	0.00	0.00	0.00	0.00	0.00	1.00	0.00	0.00	0.00	0.00	0.00
Source 2	Thigh_AngVel_AP_R	Yes	0.278195	0.864662	Source 0	1	0.01	19	0.00	0.00	0.00	0.00	0.00	0.00	0.00	0.00	0.00	0.00	0.00	0.00	0.00	0.00	0.00	0.00	0.00	0.00	0.00	0.00	1.00	0.00	0.00	0.00	0.00	0.00
Source 3	Shank_AngVel_AP_L	Yes	0.503759	1	Source 0	1	0.01	19	0.00	0.00	0.00	0.00	0.00	0.00	0.00	0.00	0.00	0.00	0.00	0.00	0.00	0.00	0.00	0.00	0.00	0.00	0.00	0.00	0.00	1.00	0.00	0.00	0.00	0.00
Source 4	Shank_AngVel_AP_R	Yes	0.503759	1	Source 0	1	0.01	19	0.00	0.00	0.00	0.00	0.00	0.00	0.00	0.00	0.00	0.00	0.00	0.00	0.00	0.00	0.00	0.00	0.00	0.00	0.00	0.00	0.00	1.00	0.00	0.00	0.00	0.00
Source 5	Shank_AngVel_AP_L	Yes	0.781955	0.781955	Source 0	1	0.01	19	0.00	0.00	0.00	0.00	0.00	0.00	0.00	0.00	0.00	0.00	0.00	0.00	0.00	0.00	0.00	0.00	0.00	0.00	0.00	0.00	0.00	0.00	0.52	0.00	0.00	0.00
Source 6	Shank_AngVel_AP_R	Yes	0.774436	0.774436	Source 0	1	0.01	19	0.00	0.00	0.00	0.00	0.00	0.00	0.00	0.00	0.00	0.00	0.00	0.00	0.00	0.00	0.00	0.00	0.00	0.00	0.00	0.00	0.00	0.00	0.50	0.00	0.00	0.00
Source 7	Thigh_AngVel_AP_L	Yes	0.308271	0.548872	Source 0	1	0.01	19	0.00	0.00	0.00	0.00	0.00	0.00	0.00	0.00	0.00	0.00	0.00	0.00	0.00	0.00	0.00	0.00	0.00	0.00	0.00	0.00	0.00	0.00	0.00	0.34	0.00	0.00
Source 8	Thigh_AngVel_AP_R	Yes	0.308271	0.533835	Source 0	1	0.01	19	0.00	0.00	0.00	0.00	0.00	0.00	0.00	0.00	0.00	0.00	0.00	0.00	0.00	0.00	0.00	0.00	0.00	0.00	0.00	0.00	0.00	0.00	0.00	0.36	0.00	0.00
Source 9	Shank_AngVel_AP_L	Yes	0.466165	0.721805	Source 0	1	0.01	19	0.00	0.00	0.00	0.00	0.00	0.00	0.00	0.00	0.00	0.00	0.00	0.00	0.00	0.00	0.00	0.00	0.00	0.00	0.00	0.00	0.00	0.00	0.00	0.38	0.00	0.00
Source 10	Shank_AngVel_AP_R	Yes	0.451128	0.714286	Source 0	1	0.01	19	0.00	0.00	0.00	0.00	0.00	0.00	0.00	0.00	0.00	0.00	0.00	0.00	0.00	0.00	0.00	0.00	0.00	0.00	0.00	0.00	0.00	0.00	0.00	0.34	0.00	0.00
AP_Env_Att									0	0	0	0	0	0	0	0	0	0	0	0	0	0	0	0	0	0	0	0	0	0	0	0	0	0
AP_Env_Rel									0	0	0	0	0	0	0	0	0	0	0	0	0	0	0	0	0	0	0	0	380	1030	0	280	0	0
AP_Polarity									1	1	1	1	1	1	1	1	1	1	1	1	1	1	1	1	1	1	1	1	1	1	1	1	1	1
AP_MapFunc									Exp	Exp	Exp	Exp	Exp	Exp	Exp	Exp	Exp	Exp	Exp	Exp	Exp	Exp	Exp	Exp	Exp	Exp	Exp	Exp	Exp	Exp	Exp	Exp	Exp	Exp
AP_ShapeAdjust									0.091	0.091	0.091	0.091	0.091	0.091	0.091	0.091	0.091	0.091	0.091	0.091	0.091	0.091	0.091	0.091	0.091	0.091	0.091	0.091	0.392833	0.2707	0.091	0.0889194	0.091	0.091
AP_MapGain									4	4	4	4	4	4	4	4	4	4	4	4	4	4	4	4	4	4	4	4	4	4	4	4	4	4
AP_QuantLevels									0	0	0	0	0	0	0	0	0	0	0	0	0	0	0	0	0	0	0	0	0	0	0	0	0	0
AP_NormBound_L									0	0	0	0	0	0	0	0	0	0	0	0	0	0	0	0	0	0	0	0	0	0	0	0	0	0
AP_NormBound_U									1	1	1	1	1	1	1	1	1	1	1	1	1	1	1	1	1	1	1	1	1	1	1	1	1	1
TrackNum																													3	4	5	2	0	0
FXNum																													1	1	1	1	0	0
ParamNum																													11	11	1	11	0	0
